# Supplementary material for: Reproducibility of strength performance and strength-endurance profiles: A test-retest study
Source: PLoS One. 2022 May 5;17(5):e0268074. doi: 10.1371/journal.pone.0268074 (PMC9070879; doi:10.1371/journal.pone.0268074)
Supplement: S1 Table — This file contains the data used for the statistical analyses. (XLSX) [file pone.0268074.s002.xlsx]

## Sheet: Tabelle1
subject_ID	gender	age(yrs)	BP_experience	height(cm)	body_mass(kg)	t1_1RM_rel	t1_1RM_true	t2_load_90	t2_load_80	t2_load_70	t2_reps_90	t2_reps_80	t2_reps_70	t3_1RM_rel	t3_1RM_true	t4_load_90	t4_load_80	t4_load_70	t4_reps_90	t4_reps_80	t4_reps_70
1	m	28.9938	10	188.8	86.8	1.20968	105	94.5	84	73.5	4	7	10	1.20968	105	94.5	84	73.5	4	8	10
2	m	31.6605	10	183.3	78.5	1.43312	112.5	101.5	90	79	3	5	7	1.43312	112.5	101.5	90	79	4	6	8
3	m	31.4004	11	184.6	89.8	1.1971	107.5	97	86	75.5	5	10	14	1.25278	112.5	101.5	90	79	4	9	14
4	m	28.0192	8	172.9	72.9	1.40604	102.5	92.5	82	72	4	9	12	1.47462	107.5	97	86	75.5	4	8	13
5	f	26.7461	2	162.6	62.6	0.798722	50	45	40	35	3	7	12	0.758786	47.5	43	38	33.5	5	8	13
6	f	21.3717	1	157	62.7	0.917065	57.5	52	46	40.5	4	7	10	0.956938	60	54	48	42	5	9	13
7	f	28.3176	4	163.6	58.8	1.02041	60	54	48	42	6	10	15	1.02041	60	54	48	42	7	12	16
8	f	26.9076	1	159.5	60.7	1.07084	65	58.5	52	45.5	4	8	15	1.11203	67.5	61	54	47.5	4	8	16
9	f	34.6448	1.5	161	66.4	0.790663	52.5	47.5	42	37	6	11	13	0.790663	52.5	47.5	42	37	7	10	14
10	m	27.1458	8	183.1	91.6	1.14629	105	94.5	84	73.5	4	7	13	1.14629	105	94.5	84	73.5	4	8	13
11	f	29.7276	2	168	64.9	0.770416	50	45	40	35	4	9	15	0.808937	52.5	47.5	42	37	5	10	15
12	m	24.668	7	186	96.9	1.47059	142.5	128.5	114	100	4	8	14	1.52219	147.5	133	118	103.5	4	9	13
13	m	24.6708	3	172.5	90.4	1.18916	107.5	97	86	75.5	4	7	10	1.21681	110	99	88	77	3	8	11
14	m	23.9042	5	171.5	69.2	1.22832	85	76.5	68	59.5	4	8	13	1.26445	87.5	79	70	61.5	4	8	14
15	m	24.3149	10	181.9	86.6	1.41455	122.5	110.5	98	86	6	9	16	1.41455	122.5	110.5	98	86	6	11	21
16	m	30.3135	7	177.3	95.3	1.41658	135	121.5	108	94.5	6	8	14	1.46905	140	126	112	98	4	9	12
17	m	21.1964	3	180.1	79.8	1.34712	107.5	97	86	75.5	5	10	15	1.40977	112.5	101.5	90	79	4	9	13
18	f	35.9398	10	171	69.6	1.04167	72.5	65.5	58	51	6	10	14	1.11351	77.5	70	62	54.5	6	9	14
19	f	20.7639	3	167.7	61.4	1.30293	80	72	64	56	2	6	9	1.26221	77.5	70	62	54.5	4	7	11
20	f	25.0678	5	162.1	64.9	0.885978	57.5	52	46	40.5	4	8	14	0.885978	57.5	52	46	40.5	5	9	13
21	m	27.102	4	183.5	90	1.22222	110	99	88	77	4	7	12	1.22222	110	99	88	77	4	8	13
22	m	24.8131	7	180.6	86.5	1.35838	117.5	106	94	82.5	4	7	10	1.41618	122.5	110.5	98	86	4	7	10
23	m	32.4545	8	184.1	79.9	1.4393	115	103.5	92	80.5	4	6	8	1.4393	115	103.5	92	80.5	4	7	10
24	m	27.1869	7	183.4	87.5	1.42857	125	112.5	100	87.5	2	4	8	1.45714	127.5	115	102	89.5	3	6	10
